# Supplementary material for: Musculoskeletal adverse events induced by immune checkpoint inhibitors: a large-scale pharmacovigilance study
Source: Front Pharmacol. 2023 Oct 10;14:1199031. doi: 10.3389/fphar.2023.1199031 (PMC10595016; doi:10.3389/fphar.2023.1199031)
Supplement: Supplementary file 2 [file DataSheet1.zip]

Archive with 8 entries (8 files):
- Supplementary Figures/Figure S1.tif
- Supplementary Figures/Figure S2.tif
- Supplementary Figures/Figure S3.tif
- Supplementary Figures/Figure S4.tif
- Supplementary Figures/Figure S5.tif
- Supplementary Figures/Figure S6.tif
- Supplementary Figures/Figure S7.tif
- Supplementary Figures/Supplementary Figures.pdf
